# Supplementary material for: Iguratimod suppresses Tfh cell differentiation in primary Sjögren’s syndrome patients through inhibiting Akt/mTOR/STAT3 signaling
Source: Arthritis Res Ther. 2023 Aug 22;25:152. doi: 10.1186/s13075-023-03109-4 (PMC10463648; doi:10.1186/s13075-023-03109-4)
Supplement: Supplementary file 3 — Additional file 3: Supplementary Table S3. Target prediction of iguratimod. [file 13075_2023_3109_MOESM3_ESM.xlsx]

## Sheet: Supplementary Table S3
Supplementary Table S3. Target prediction of iguratimod
zscore	Name	Uniplot	Gene name
3.87994	Adenosylhomocysteinase	SAHH_HUMAN	AHCY
3.28535	3-phosphoinositide-dependent protein kinase 1	PDPK1_HUMAN	PDPK1
3.06923	cAMP-specific 3,5-cyclic phosphodiesterase 4D	PDE4D_HUMAN	PDE4D
2.87221	Baculoviral IAP repeat-containing protein 7	Q96CA5	BIRC7
2.35024	Tyrosine-protein phosphatase non-receptor type 1	PTN1_HUMAN	PTPN1
2.26529	Thymidylate synthase	TYSY_HUMAN	TYMS
2.2565	Endoplasmic reticulum mannosyl-oligosaccharide 1,2-alpha-mannosidase	Q9UKM7	MAN1B1
2.17926	Cathepsin B	CATB_HUMAN	CTSB
2.08084	ADP-ribosyl cyclase 2	BST1_HUMAN	BST1
1.99907	Cyclin-A2	CCNA2_HUMAN	CCNA2
1.9269	C-C motif chemokine 5	CCL5_HUMAN	CCL5
1.90244	Phosphopantothenoylcysteine decarboxylase	Q96CD2	PPCDC
1.88634	Glutathione S-transferase theta-2	GSTT2_HUMAN	GSTT2B
1.8657	Ras-related C3 botulinum toxin substrate 2	P15153	RAC2
1.8557	Glutathione S-transferase Mu 2	GSTM2_HUMAN	GSTM2
1.76044	Ribonuclease 4	P34096	RNASE4
1.71579	Histo-blood group ABO system transferase	P16442	ABO
1.66455	Cytochrome P450 2C9	CP2C9_HUMAN	CYP2C9
1.64735	Leukocyte elastase	ELNE_HUMAN	ELANE
1.63294	Transforming growth factor beta-2	TGFB2_HUMAN	TGFB2
1.49162	Angiotensin-converting enzyme	ACE_HUMAN	ACE
1.48224	Matrilysin	MMP7_HUMAN	MMP7
1.47083	Ornithine carbamoyltransferase, mitochondrial	P00480	OTC
1.46475	Aldose reductase	ALDR_HUMAN	AKR1B1
1.46237	Thymidylate kinase	KTHY_HUMAN	DTYMK
1.41901	Lanosterol synthase	ERG7_HUMAN	SULT2B1
1.34057	Sulfotransferase family cytosolic 2B member 1	O00204	BHMT
1.29322	Betaine--homocysteine S-methyltransferase 1	Q93088	NMNAT1
1.23934	Nicotinamide mononucleotide adenylyltransferase 1	Q9HAN9	GPI
1.2284	Glucose-6-phosphate isomerase	G6PI_HUMAN	TK1
1.21577	Thymidine kinase, cytosolic	P04183	CFD
1.21029	Complement factor D	CFAD_HUMAN	MMP1
1.16939	Interstitial collagenase	P03956	ISG20
1.08878	Interferon-stimulated gene 20 kDa protein	ISG20_HUMAN	HDAC8
1.07605	Histone deacetylase 8	HDAC8_HUMAN	MME
1.06584	Neprilysin	NEP_HUMAN	DPEP1
1.06514	Dipeptidase 1	DPEP1_HUMAN	YARS1
1.05421	Tyrosyl-tRNA synthetase, cytoplasmic	P54577	CTSK
1.04972	Cathepsin K	CATK_HUMAN	MMP9
0.985431	Methionine aminopeptidase 2	AMPM2_HUMAN	GSK3B
0.974824	Matrix metalloproteinase-9	MMP9_HUMAN	IL2
0.965967	Glycogen synthase kinase-3 beta	P49841	AZGP1
0.939029	Interleukin-2	IL2_HUMAN	MAP2K1
0.927774	Zinc-alpha-2-glycoprotein	ZA2G_HUMAN	SELP
0.925748	Dual specificity mitogen-activated protein kinase kinase 1	MP2K1_HUMAN	SRC
0.924951	P-selectin	LYAM3_HUMAN	CASP7
0.87763	Proto-oncogene tyrosine-protein kinase Src	SRC_HUMAN	PLA2G10
0.849158	Caspase-7	CASP7_HUMAN	B3GAT1
0.822713	Group 10 secretory phospholipase A2	O15496	MAOB
0.801011	Galactosylgalactosylxylosylprotein 3-beta-glucuronosyltransferase 1	B3GA1_HUMAN	FNTA
0.799115	Amine oxidase [flavin-containing] B	AOFB_HUMAN	LYZ
0.796091	Protein farnesyltransferase/geranylgeranyltransferase type-1 subunit alpha	FNTA_HUMAN	PRKACA
0.787308	Lysozyme C	P61626	ADK
0.78052	cAMP-dependent protein kinase, alpha-catalytic subunit	P00517	REG1A
0.741949	Adenosine kinase	ADK_HUMAN	NR3C2
0.735933	Lithostathine-1-alpha	P05451	JAK3
0.735118	Mineralocorticoid receptor	MCR_HUMAN	GSTP1
0.73285	Tyrosine-protein kinase JAK3	JAK3_HUMAN	CHEK1
0.730557	Glutathione S-transferase P	GSTP1_HUMAN	CA2
0.727277	Serine/threonine-protein kinase Chk1	CHK1_HUMAN	ADH5
0.720819	Carbonic anhydrase 2	CAH2_HUMAN	CBS
0.718664	Alcohol dehydrogenase class-3	ADHX_HUMAN	PPARG
0.713151	Cystathionine beta-synthase	P35520	AR
0.686725	Peroxisome proliferator-activated receptor gamma	PPARG_HUMAN	ARHGAP1
0.678344	Androgen receptor	ANDR_HUMAN	KDR
0.672915	Rho GTPase-activating protein 1	Q07960	GCK
0.672385	Vascular endothelial growth factor receptor 2	VGFR2_HUMAN	REN
0.671642	Glucokinase	HXK4_HUMAN	CD1A
0.6689	Renin	RENI_HUMAN	ZAP70
0.667095	T-cell surface glycoprotein CD1a	CD1A_HUMAN	TREM1
0.663479	Tyrosine-protein kinase ZAP-70	ZAP70_HUMAN	TGM3
0.649442	Triggering receptor expressed on myeloid cells 1	Q9NP99	MAPK1
0.642481	Protein-glutamine gamma-glutamyltransferase E	TGM3_HUMAN	PADI4
0.640572	Mitogen-activated protein kinase 1	MK01_HUMAN	SETD7
0.627278	Protein-arginine deiminase type-4	PADI4_HUMAN	DHODH
0.619244	Histone-lysine N-methyltransferase SETD7	SETD7_HUMAN	PRKCQ
0.615829	Dihydroorotate dehydrogenase, mitochondrial	PYRD_HUMAN	BMP7
0.612382	Protein kinase C theta type	KPCT_HUMAN	LCK
0.612319	cAMP-dependent protein kinase catalytic subunit alpha	P00517	MMP8
0.604924	Bone morphogenetic protein 7	BMP7_HUMAN	HSP90AA1
0.603813	Proto-oncogene tyrosine-protein kinase LCK	LCK_HUMAN	PLA2G2A
0.592738	Neutrophil collagenase	MMP8_HUMAN	MET
0.591568	Heat shock protein HSP 90-alpha	P07900	CTSS
0.588007	Phospholipase A2, membrane associated	P14555	ITK
0.582616	Hepatocyte growth factor receptor	MET_HUMAN	XIAP
0.57255	Cathepsin S	CATS_HUMAN	ESRRG
0.572065	Tyrosine-protein kinase ITK/TSK	Q08881	BLVRB
0.56565	Baculoviral IAP repeat-containing protein 4	XIAP_HUMAN	BCHE
0.562302	Estrogen-related receptor gamma	P62508	CTNNA1
0.557576	Flavin reductase	P30043	MTHFD1
0.552041	Cholinesterase	CHLE_HUMAN	F2
0.547147	Catenin alpha-1	CTNA1_HUMAN	CLK1
0.543933	C-1-tetrahydrofolate synthase, cytoplasmic	P11586	INSR
0.542489	Prothrombin	THRB_HUMAN	CFB
0.532438	Dual specificity protein kinase CLK1	CLK1_HUMAN	NR1I2
0.531919	Insulin receptor	INSR_HUMAN	AMD1
0.531883	Complement factor B	CFAB_HUMAN	PAH
0.530387	Nuclear receptor subfamily 1 group I member 2	NR1I2_HUMAN	CTSF
0.523372	S-adenosylmethionine decarboxylase proenzyme	DCAM_HUMAN	PPARA
0.520046	Phenylalanine-4-hydroxylase	PH4H_HUMAN	MAPKAPK2
0.504835	Cathepsin F	Q9UBX1	PIM1
0.499782	Peroxisome proliferator-activated receptor alpha	PPARA_HUMAN	NMNAT3
0.493837	MAP kinase-activated protein kinase 2	P49137	FDPS
0.481587	Proto-oncogene serine/threonine-protein kinase Pim-1	PIM1_HUMAN	EPHX2
0.472878	Nicotinamide mononucleotide adenylyltransferase 3	Q96T66	NR1H2
0.456261	Farnesyl pyrophosphate synthetase	FPPS_HUMAN	CDK2
0.447455	Epoxide hydrolase 2	HYES_HUMAN	HSD11B1
0.447379	NONE	NONE	MTAP
0.4451	Oxysterols receptor LXR-beta	NR1H2_HUMAN	HPN
0.440892	Cell division protein kinase 2	P24941	CBR1
0.440438	Corticosteroid 11-beta-dehydrogenase isozyme 1	P28845	PPIA
0.438485	S-methyl-5-thioadenosine phosphorylase	Q13126	CDK5R1
0.400356	Serine protease hepsin	P05981	HSD17B1
0.396668	Carbonyl reductase [NADPH] 1	CBR1_HUMAN	HEXB
0.392809	Peptidyl-prolyl cis-trans isomerase A	P62937	FKBP1A
0.384623	Cyclin-dependent kinase 5 activator 1	CD5R1_HUMAN	IGLV2-8
0.378947	Estradiol 17-beta-dehydrogenase 1	P14061	THRB
0.356951	Beta-hexosaminidase subunit beta	P07686	UMPS
0.355869	Peptidyl-prolyl cis-trans isomerase FKBP1A	FKB1A_HUMAN	PCK1
0.350649	Ig lambda chain V-II region MGC	P01709	QPCT
0.338083	Thyroid hormone receptor beta	P10828	PDE3B
0.318441	Uridine 5-monophosphate synthase	P11172	CASP3
0.314669	Phosphoenolpyruvate carboxykinase, cytosolic [GTP]	P35558	PNPO
0.3146	Glutaminyl-peptide cyclotransferase	QPCT_HUMAN	SORD
0.306354	cGMP-inhibited 3,5-cyclic phosphodiesterase B	PDE3B_HUMAN	DPP4
0.302129	Caspase-3	CASP3_HUMAN	PLAU
0.300108	Pyridoxine-5-phosphate oxidase	Q9NVS9	FABP3
0.29502	Sorbitol dehydrogenase	DHSO_HUMAN	CYP19A1
0.286783	Dipeptidyl peptidase 4	DPP4_HUMAN	BACE1
0.278092	Urokinase-type plasminogen activator	UROK_HUMAN	C1R
0.274092	Fatty acid-binding protein, heart	FABPH_HUMAN	HK1
0.266621	Cytochrome P450 19A1	P11511	GSR
0.265914	Beta-secretase 1	BACE1_HUMAN	ST14
0.265557	Complement C1r subcomponent	P00736	THRA
0.25896	Hexokinase-1	HXK1_HUMAN	RHEB
0.253883	Glutathione reductase, mitochondrial	P00390	RXRA
0.245903	Glucosylceramidase	GLCM_HUMAN	RHOA
0.223829	Suppressor of tumorigenicity protein 14	ST14_HUMAN	SHMT1
0.22063	Thyroid hormone receptor alpha	P10827	CSNK1G2
0.216643	GTP-binding protein Rheb	Q15382	HCK
0.214176	Retinoic acid receptor RXR-alpha	RXRA_HUMAN	FABP6
0.211995	Transforming protein RhoA	P61586	KIF11
0.198278	Serine hydroxymethyltransferase, cytosolic	GLYC_HUMAN	LTA4H
0.193231	Casein kinase I isoform gamma-2	KC1G2_HUMAN	F10
0.180828	Tyrosine-protein kinase HCK	HCK_HUMAN	FABP5
0.171068	Gastrotropin	FABP6_HUMAN	PDE5A
0.167062	Kinesin-like protein KIF11	KIF11_HUMAN	IGF1
0.161503	Leukotriene A-4 hydrolase	LKHA4_HUMAN	FABP4
0.160466	Coagulation factor X	FA10_HUMAN	CTSD
0.158718	Fatty acid-binding protein, epidermal	FABP5_HUMAN	PDK2
0.157145	cGMP-specific 3,5-cyclic phosphodiesterase	PDE5A_HUMAN	MAPK8
0.153576	Insulin-like growth factor IA	P01343	ANG
0.1439	Fatty acid-binding protein, adipocyte	FABP4_HUMAN	EPHB4
0.143819	Cathepsin D	CATD_HUMAN	TTR
0.143159	[Pyruvate dehydrogenase [lipoamide]] kinase isozyme 2, mitochondrial	PDK2_HUMAN	SOD2
0.13164	Mitogen-activated protein kinase 8	MK08_HUMAN	RAB5A
0.128553	Angiogenin	ANGI_HUMAN	ADAM17
0.126722	Ephrin type-B receptor 4	EPHB4_HUMAN	EGFR
0.126474	Transthyretin	TTHY_HUMAN	SHBG
0.12488	Superoxide dismutase [Mn], mitochondrial	P04179	SDS
0.121652	Ras-related protein Rab-5A	RAB5A_HUMAN	MAPK10
0.120546	ADAM 17	ADA17_HUMAN	AKT1
0.105238	Epidermal growth factor receptor	EGFR_HUMAN	FHIT
0.0968571	Sex hormone-binding globulin	SHBG_HUMAN	NOS3
0.0921451	L-serine dehydratase	P20132	LCN2
0.0906196	Mitogen-activated protein kinase 10	MK10_HUMAN	LGALS7
0.0752126	RAC-alpha serine/threonine-protein kinase	AKT1_HUMAN	LGALS7B
0.0629473	Bis(5-adenosyl)-triphosphatase	P49789	DDX6
0.0586226	Nitric oxide synthase, endothelial	NOS3_HUMAN	CES1
0.0458872	Neutrophil gelatinase-associated lipocalin	NGAL_HUMAN	RNASE3
0.040507	B-Raf proto-oncogene serine/threonine-protein kinase	BRAF1_HUMAN	NR1H4
0.0383118	Galectin-7	LEG7_HUMAN	HSPA8
0.0380646	Probable ATP-dependent RNA helicase DDX6	DDX6_HUMAN	CA12
0.0377094	Liver carboxylesterase 1	EST1_HUMAN	IMPDH2
0.0197137	Eosinophil cationic protein	P12724	S100A9
0.0118809	Bile acid receptor	NR1H4_HUMAN	TGFBR1
0.0087432	Heat shock cognate 71 kDa protein	P11142	MIF
-0.00017566	Carbonic anhydrase 12	CAH12_HUMAN	NCS1
-0.0100628	Inosine-5-monophosphate dehydrogenase 2	IMDH2_HUMAN	PDHB
-0.013918	Protein S100-A9	S10A9_HUMAN	CA1
-0.017297	TGF-beta receptor type-1	TGFR1_HUMAN	BCAT2
-0.0259207	Macrophage migration inhibitory factor	MIF_HUMAN	DHFR
-0.0292568	Neuronal calcium sensor 1	NCS1_HUMAN	AKR1C3
-0.0303694	Pyruvate dehydrogenase E1 component subunit beta, mitochondrial	P11177	SSE1
-0.0383813	Carbonic anhydrase 1	CAH1_HUMAN	MMP12
-0.0509661	Branched-chain-amino-acid aminotransferase, mitochondrial	O15382	PYGL
-0.0658096	Dihydrofolate reductase	DYR_HUMAN	FGFR1
-0.0670133	Aldo-keto reductase family 1 member C3	AK1C3_HUMAN	PLK1
-0.071905	Heat shock protein homolog SSE1	P32589	RAB11A
-0.073835	Macrophage metalloelastase	MMP12_HUMAN	PDE4B
-0.0786822	Glycogen phosphorylase, liver form	P06737	LGALS2
-0.0788094	Basic fibroblast growth factor receptor 1	FGFR1_HUMAN	F7
-0.103686	Serine/threonine-protein kinase PLK1	P53350	AMY1A
-0.119324	Ras-related protein Rab-11A	RB11A_HUMAN	AMY1B
-0.127406	cAMP-specific 3,5-cyclic phosphodiesterase 4B	PDE4B_HUMAN	AMY1C
-0.128245	Galectin-2	LEG2_HUMAN	NOS2
-0.133926	Coagulation factor VII	FA7_HUMAN	CDA
-0.145948	Salivary alpha-amylase	P04745	CDK6
-0.152749	Nitric oxide synthase, inducible	NOS2_HUMAN	ATOX1
-0.154402	Cytidine deaminase	CDD_HUMAN	DUSP6
-0.168041	Cell division protein kinase 6	CDK6_HUMAN	PNP
-0.171748	Copper transport protein ATOX1	O00244	FAP
-0.185947	Alpha-amylase 1	P04745	ABO
-0.188165	Dual specificity protein phosphatase 6	DUS6_HUMAN	UCK2
-0.21713	Purine nucleoside phosphorylase	PNPH_HUMAN	MMP13
-0.224785	Seprase	SEPR_HUMAN	PGR
-0.233726	B transferase	Q9NY01	MMP3
-0.239543	Uridine-cytidine kinase 2	Q9BZX2	AKT2
-0.241973	Collagenase 3	MMP13_HUMAN	TPI1
-0.248049	Progesterone receptor	PRGR_HUMAN	ACP3
-0.249839	Stromelysin-1	MMP3_HUMAN	NQO1
-0.251667	RAC-beta serine/threonine-protein kinase	AKT2_HUMAN	PAK6
-0.258636	Triosephosphate isomerase	TPIS_HUMAN	ERBB4
-0.269	Prostatic acid phosphatase	PPAP_HUMAN	HSD17B11
-0.272036	NAD(P)H dehydrogenase [quinone] 1	NQO1_HUMAN	ANXA5
-0.274398	Serine--pyruvate aminotransferase	SPYA_HUMAN	PAPSS1
-0.277552	Serine/threonine-protein kinase PAK 6	PAK6_HUMAN	FGFR2
-0.325098	Receptor tyrosine-protein kinase erbB-4	ERBB4_HUMAN	HMGCR
-0.331544	Estradiol 17-beta-dehydrogenase 11	DHB11_HUMAN	MAPK14
-0.341686	Annexin A5	ANXA5_HUMAN	PGF
-0.369155	Bifunctional 3-phosphoadenosine 5-phosphosulfate synthetase 1	O43252	IMPA1
-0.377168	Fibroblast growth factor receptor 2	P21802	PARP1
-0.385613	3-hydroxy-3-methylglutaryl-coenzyme A reductase	HMDH_HUMAN	AKR1C2
-0.392391	Mitogen-activated protein kinase 14	Q16539	NR1H3
-0.395717	Placenta growth factor	PLGF_HUMAN	SYK
-0.398545	Inositol monophosphatase	IMPA1_HUMAN	AKR1C1
-0.404785	Poly [ADP-ribose] polymerase 1	P09874	SULT2A1
-0.422032	Aldo-keto reductase family 1 member C2	AK1C2_HUMAN	KYAT1
-0.454433	Oxysterols receptor LXR-alpha	NR1H3_HUMAN	AMY2A
-0.494203	Tyrosine-protein kinase SYK	KSYK_HUMAN	ADH1C
-0.533757	Aldo-keto reductase family 1 member C1	Q04828	Esr2
-0.55098	Bile salt sulfotransferase	Q06520	CSK
-0.564541	Kynurenine--oxoglutarate transaminase 1	KAT1_HUMAN	DAPK1
-0.58161	Pancreatic alpha-amylase	AMYP_HUMAN	C1S
-0.611206	Alcohol dehydrogenase 1C	P00326	DCK
-0.612234	Estrogen receptor beta	Q62986	PPARD
-0.658672	Tyrosine-protein kinase CSK	CSK_HUMAN	GALE
-0.723223	Death-associated protein kinase 1	DAPK1_HUMAN	CTSG
-0.724682	Complement C1s subcomponent	C1S_HUMAN	ESR1
-0.725759	Deoxycytidine kinase	DCK_HUMAN	IGF1R
-0.78298	Peroxisome proliferator-activated receptor delta	Q03181	ME2
-0.798114	UDP-glucose 4-epimerase	GALE_HUMAN	RBP4
-0.8502	Cathepsin G	CATG_HUMAN	CSNK2A1
-0.856083	Glutathione-requiring prostaglandin D synthase	PTGD2_HUMAN	CLPP
-0.899314	Estrogen receptor	ESR1_HUMAN	GSTA1
-0.904529	Serine/threonine-protein kinase PAK 7	PAK7_HUMAN	PPP5C
-1.03564	Insulin-like growth factor 1 receptor	P08069	PTPN11
-1.16667	NAD-dependent malic enzyme, mitochondrial	MAOM_HUMAN	ALB
-1.21291	Retinol-binding protein 4	RET4_HUMAN	APOA2
-1.21561	Casein kinase II subunit alpha	P68400	STS
-1.23548	Putative ATP-dependent Clp protease proteolytic subunit, mitochondrial	CLPP_HUMAN	TNNC1
-1.26723	Glutathione S-transferase A1	P08263	GC
-1.40614	Serine/threonine-protein phosphatase 5	P53041
-1.49217	Serine/threonine-protein kinase 6	STK6_HUMAN
-1.50046	Tyrosine-protein phosphatase non-receptor type 11	PTN11_HUMAN
-1.5297	Serum albumin	ALBU_HUMAN
-1.68602	Apolipoprotein A-II	APOA2_HUMAN
-1.75286	Steryl-sulfatase	STS_HUMAN
-2.00293	Troponin C, slow skeletal and cardiac muscles	P63316
-2.5809	Vitamin D-binding protein	VTDB_HUMAN
