# Supplementary material for: Iguratimod suppresses Tfh cell differentiation in primary Sjögren’s syndrome patients through inhibiting Akt/mTOR/STAT3 signaling
Source: Arthritis Res Ther. 2023 Aug 22;25:152. doi: 10.1186/s13075-023-03109-4 (PMC10463648; doi:10.1186/s13075-023-03109-4)
Supplement: Supplementary file 4 — Additional file 4: Supplementary Table S4. Overlapping of enriched pathways gene set and target prediction analysis. [file 13075_2023_3109_MOESM4_ESM.xlsx]

## Sheet: Sheet1
Pathway	Genes
hsa04151 PI3K-Akt signaling pathway	PDPK1, IL2, JAK3, MET, INSR, RXRA, EGFR, AKT1, NOS3, FGFR1, CDK6, AKT2, ERBB4
hsa05166 Human T-cell leukemia virus 1 infection	CCNA2, TGFB2, MMP7, IL2, JAK3, LCK, XIAP, AKT1, AKT2
hsa05161 Hepatitis B	CCNA2, TGFB2, MMP9, SRC, JAK3, CASP3, AKT1, AKT2
hsa05206 MicroRNA in cancer	TGFB2, MMP9, MET, PIM1, CASP3, ST14, EGFR, CDK6
hsa05222 Small cell lung cancer	XIAP, CASP3, RXRA, AKT1, NOS2, CDK6, AKT2,
hsa04068 FoxO signaling	PDPK1, TGFB2, SETD7, INSR, EGFR, AKT1, AKT2
hsa04218 Cellular senescence	CCNA2, TGFB2, AKT1, CDK6, AKT2
hsa04914 Progesteron-mediated oocyte maturation	CCNA2, PDE3B, AKT1, AKT2
hsa05170 Human immunodeficiency virus 1 infection	CASP3, AKT1, AKT2, PAK6
hsa04110 Cell cycle	CCNA2, TGFB2, CDK6
hsa04115 p53 signaling pathway	CASP3, CDK6
