# Supplementary material for: Iguratimod suppresses Tfh cell differentiation in primary Sjögren’s syndrome patients through inhibiting Akt/mTOR/STAT3 signaling
Source: Arthritis Res Ther. 2023 Aug 22;25:152. doi: 10.1186/s13075-023-03109-4 (PMC10463648; doi:10.1186/s13075-023-03109-4)
Supplement: Supplementary file 5 — Additional file 5: Supplementary Table S5. KEGG pathway gene sets. [file 13075_2023_3109_MOESM5_ESM.xlsx]

## Sheet: Sheet1
KEGG Pathway	Genes
hsa04151 PI3K-Akt signaling pathway	EGF, TGFA, EREG, AREG, FGF1, FGF2, FGF3, FGF4, FGF17, FGF6, FGF7, FGF8, FGF9, FGF10, FGF16, FGF5, FGF18, FGF20, FGF22, FGF19, FGF21, FGF23, NGF, BDNF, NTF3, NTF4, INS, IGF1, IGF2, PDGFA, PDGFB, PDGFC, PDGFD, CSF1, KITLG, FLT3LG, VEGFA, VEGFB, PGF, VEGFC, VEGFD, HGF, ANGPT1, ANGPT2, ANGPT4, EFNA1, EFNA2, EFNA3, EFNA4, EFNA5, EGFR, ERBB2, ERBB3, ERBB4, FGFR1, FGFR2, FGFR3, FGFR4, NGFR, NTRK1, NTRK2…
hsa05166 Human T-cell leukemia virus 1 infection	SLC2A1, NRP1, MYC, TRRAP, KAT5, CCND2, ITGAL, ITGB2, ICAM1, HRAS, KRAS, NRAS, MAP2K1, MAP2K2, MAPK1, MAPK3, CD4, TLN1, TLN2, RANBP3, RAN, XPO1, CALR, CANX, PPP3CA, PPP3CB, PPP3CC, PPP3R1, PPP3R2, NFATC1, NFATC2, NFATC3, NFATC4, IL2RB, IL2RG, JAK1, JAK3, STAT5A, STAT5B, IL2, HLA-A, HLA-B, HLA-C, HLA-F, HLA-G, HLA-E, B2M, FDPS, VDAC1, SLC25A4, SLC25A5, SLC25A6, SLC25A31, VDAC2, VDAC3, TSPO, VAC14, …
hsa05206 MicroRNA in cancer	MIR17, MIR18A, MIR19A, MIR19B2, MIR19B1, MIR20A, MIR92A1, MIR92A2, PTEN, MIR221, MIR222, CDKN1B, MIR21, TIMP3, MIRLET7A1, MIRLET7A2, MIRLET7A3, MIRLET7B, MIRLET7D, MIRLET7E, MIRLET7F1, MIRLET7F2, MIRLET7G, MIRLET7I, MIRLET7C, KRAS, CDK6, CDC25A, CDC25B, CDC25C, HMGA2, MIR107, MIR15A, MIR15B, MIR16-1, MIR16-2, CCND1, CCND2, CCNE1, CCNE2, MIR126, CRK, CRKL, MIR1-1, MIR1-2, HDAC4, HDAC5, FOXP1, PIM1…
hsa05161 Hepatitis B	HSPG2, SLC10A1, TGFB1, TGFB2, TGFB3, TGFBR1, TGFBR2, SMAD3, CDKN1A, MAPK8, MAPK10, MAPK9, MYC, EGR2, EGR3, CREBBP, EP300, FASLG, DDB1, DDB2, MAP3K1, YWHAZ, YWHAB, YWHAQ, MAP2K4, PIK3CA, PIK3CD, PIK3CB, PIK3R1, PIK3R2, PIK3R3, AKT1, AKT2, AKT3, CHUK, IKBKB, IKBKG, NFKBIA, NFKB1, RELA, MMP9, BCL2, BAD, FAS, FADD, CASP8, CASP10, BID, BAX, APAF1, CYCS, CASP9, CASP3, CASP12, BIRC5, TP53, CCNA2, CCNA1,…
hsa04068 FoxO signaling	TGFB1, TGFB2, TGFB3, TGFBR1, TGFBR2, SMAD4, SMAD3, STK11, PRKAA1, PRKAA2, PRKAB1, PRKAB2, PRKAG1, PRKAG3, PRKAG2, NLK, SKP2, MDM2, SETD7, CREBBP, EP300, SIRT1, USP7, SLC2A4, MAPK8, MAPK10, MAPK9, STK4, IGF1, IGF1R, INS, INSR, IRS1, IRS2, IRS4, PIK3CA, PIK3CD, PIK3CB, PIK3R1, PIK3R2, PIK3R3, PDPK1, CHUK, IKBKB, PTEN, AKT1, AKT2, AKT3, SGK1, SGK2, SGK3, C8orf44-SGK3, FOXO1, FOXO3, FOXO4, FOXO6, GRM…
hsa05222 Small cell lung cancer	FHIT, RARB, RXRA, RXRB, RXRG, TP53, CDKN1A, GADD45A, GADD45B, GADD45G, BAX, BAK1, DDB2, POLK, BCL2, CYCS, APAF1, CASP9, CASP3, MYC, MAX, ZBTB17, CDKN2B, CDK4, CDK6, CCND1, CKS1B, CKS2, SKP2, CDKN1B, CDK2, CCNE1, CCNE2, RB1, E2F1, E2F2, E2F3, COL4A2, COL4A4, COL4A6, COL4A1, COL4A5, COL4A3, LAMA1, LAMA2, LAMA3, LAMA5, LAMA4, LAMB1, LAMB2, LAMB3, LAMB4, LAMC1, LAMC2, LAMC3, FN1, ITGA2, ITGA2B, ITGA3…
hsa04218 Cellular senescence	TGFB1, TGFB2, TGFB3, TGFBR1, TGFBR2, SMAD2, SMAD3, CDKN2B, CDK4, CDK6, CCND1, CCND2, CCND3, RB1, RBL1, RBL2, E2F1, E2F2, E2F3, E2F4, E2F5, PIK3CA, PIK3CD, PIK3CB, PIK3R1, PIK3R2, PIK3R3, FOXO1, FOXO3, CDKN1A, CDK2, CCNE1, CCNE2, HLA-A, HLA-B, HLA-C, HLA-F, HLA-G, HLA-E, KIR2DL4, KRAS, NRAS, RRAS, RRAS2, MRAS, HRAS, AKT1, AKT2, AKT3, TSC1, TSC2, RHEB, MTOR, PTEN, SIRT1, CCNA2, CCNA1, MYBL2, LIN9, …
hsa05170 Human immunodeficiency virus 1 infection	CD4, BTRC, FBXW11, SKP1, CUL1, RBX1, CXCR4, CCR5, GNAI1, GNAI3, GNAI2, GNAO1, PIK3CA, PIK3CD, PIK3CB, PIK3R1, PIK3R2, PIK3R3, PTK2, PTK2B, PXN, CRK, CRKL, AKT1, AKT2, AKT3, MTOR, RPS6KB1, RPS6KB2, NFKB1, RELA, FOS, JUN, BAD, HRAS, KRAS, NRAS, RAF1, MAP2K1, MAP2K2, MAPK1, MAPK3, GNAQ, GNA11, PLCG1, PLCG2, ITPR1, ITPR2, ITPR3, CALML3, CALM2, CALM3, CALM1, CALML6, CALML5, CALML4, PPP3CA, PPP3CB, PPP…
hsa04914 Progesteron-mediated oocyte maturation	PGR, PIK3R1, PIK3R2, PIK3R3, PIK3CA, PIK3CD, PIK3CB, MAPK8, MAPK10, MAPK9, MAPK11, MAPK12, MAPK13, MAPK14, GNAI1, GNAI3, GNAI2, ADCY1, ADCY2, ADCY3, ADCY4, ADCY5, ADCY6, ADCY7, ADCY8, ADCY9, PRKACA, PRKACB, PRKACG, AURKA, CPEB1, CPEB2, CPEB3, CPEB4, SPDYA, SPDYC, SPDYE2B, SPDYE18, SPDYE11, SPDYE16, SPDYE17, SPDYE1, SPDYE4, SPDYE3, SPDYE2, SPDYE5, SPDYE6, SPDYE15, CDK2, CDK1, CCNA2, CCNA1, MOS, HS…
hsa04110 Cell cycle	CCND1, CCND2, CCND3, CDK4, CDK6, RB1, RBL1, RBL2, ABL1, HDAC1, HDAC2, E2F1, E2F2, E2F3, E2F4, E2F5, TFDP1, TFDP2, GSK3B, TGFB1, TGFB2, TGFB3, SMAD2, SMAD3, SMAD4, MYC, ZBTB17, CDKN2A, CDKN2B, CDKN2C, CDKN2D, CDKN1B, CDKN1C, CDKN1A, CCNE1, CCNE2, CDK2, SKP1, CUL1, RBX1, SKP2, CCNA2, CCNA1, CDC6, CDC45, CDC7, DBF4, CDK1, CCNB1, CCNB2, CCNB3, CDC25B, CDC25C, YWHAZ, YWHAB, YWHAQ, YWHAE, YWHAH, YWHAG,…
hsa04115 p53 signaling pathway	ATM, CHEK2, ATR, CHEK1, GORAB, CDKN2A, MDM2, MDM4, TP53, CDKN1A, CCND1, CCND2, CCND3, CDK4, CDK6, CCNE1, CCNE2, CDK2, SFN, RPRM, CCNB1, CCNB2, CDK1, GADD45A, GADD45B, GADD45G, GTSE1, FAS, PIDD1, TNFRSF10A, TNFRSF10B, CASP8, BID, BAX, PMAIP1, BBC3, TP53AIP1, SIVA1, BCL2L1, BCL2, TP53I3, EI24, SHISA5, PERP, ZMAT3, SIAH1, CYCS, APAF1, CASP9, CASP3, AIFM2, IGFBP3, IGF1, SERPINE1, ADGRB1, CD82, THBS1,…
hsa04114 Oocyte meiosis	INS, IGF1, IGF1R, PGR, AR, ADCY1, ADCY2, ADCY3, ADCY4, ADCY5, ADCY6, ADCY7, ADCY8, ADCY9, PRKACA, PRKACB, PRKACG, AURKA, CPEB1, CPEB2, CPEB3, CPEB4, MOS, MAP2K1, MAPK1, MAPK3, RPS6KA3, RPS6KA1, RPS6KA2, RPS6KA6, PKMYT1, YWHAZ, YWHAB, YWHAQ, YWHAE, YWHAH, YWHAG, SPDYA, SPDYC, SPDYE2B, SPDYE18, SPDYE11, SPDYE16, SPDYE17, SPDYE1, SPDYE4, SPDYE3, SPDYE2, SPDYE5, SPDYE6, SPDYE15, CDK1, CDK2, MAPK11, M…
hsa03460 Fanconi anemia	ATRIP, ATR, FANCM, FAAP24, CENPS, CENPS-CORT, CENPX, TELO2, HES1, FAAP100, FANCA, FANCB, FANCC, FANCE, FANCF, FANCG, FANCL, WDR48, USP1, UBE2T, FANCI, FANCD2, BRCA2, PALB2, RAD51C, RAD51, BRCA1, BRIP1, FAN1, MLH1, PMS2, REV1, REV3L, POLH, POLI, POLK, POLN, RMI1, RMI2, TOP3A, TOP3B, BLM, RPA1, RPA2, RPA3, RPA4, MUS81, EME1, EME2, ERCC4, ERCC1, SLX1A, SLX1B, SLX4
hsa01524 Platinum drug resistance	NULL
hsa03440 Homologous recombination	SSBP1, RAD50, MRE11, NBN, ATM, BRCA1, BARD1, RBBP8, BRIP1, TOPBP1, ABRAXAS1, UIMC1, BABAM1, BABAM2, BRCC3, PALB2, BRCA2, SEM1, SYCP3, RPA1, RPA2, RPA3, RPA4, RAD51, RAD52, RAD51B, RAD51C, RAD51D, XRCC2, XRCC3, RAD54L, RAD54B, POLD1, POLD2, POLD3, POLD4, BLM, TOP3A, TOP3B, MUS81, EME1
hsa03030 DNA replication	SSBP1, RNASEH1, RPA1, PCNA, DNA2, FEN1, LIG1, POLA1, POLA2, PRIM1, PRIM2, POLD1, POLD2, POLD3, POLD4, POLE, POLE2, POLE3, POLE4, MCM2, MCM3, MCM4, MCM5, MCM6, MCM7, RPA2, RPA4, RPA3, RFC1, RFC4, RFC2, RFC5, RFC3, RNASEH2A, RNASEH2B, RNASEH2C,
hsa03420 Nucleotide exsion repair	RBX1, CUL4B, CUL4A, DDB1, DDB2, XPC, RAD23B, RAD23A, CETN2, ERCC8, ERCC6, CDK7, MNAT1, CCNH, ERCC3, ERCC2, GTF2H5, GTF2H1, GTF2H2, GTF2H2C_2, GTF2H2C, GTF2H3, GTF2H4, ERCC5, BIVM-ERCC5, XPA, RPA1, RPA2, RPA3, RPA4, ERCC4, ERCC1, POLD1, POLD2, POLD3, POLD4, POLE, POLE2, POLE3, POLE4, PCNA, RFC1, RFC4, RFC2, RFC5, RFC3, LIG1
hsa03430 Mismatch repair	SSBP1, PMS2, MLH1, MSH6, MSH2, MSH3, MLH3, RFC1, RFC4, RFC2, RFC5, RFC3, PCNA, EXO1, RPA1, RPA2, RPA3, RPA4, POLD1, POLD2, POLD3, POLD4, LIG1
hsa03410 Base exsion repair	OGG1, NTHL1, NEIL1, NEIL2, NEIL3, UNG, SMUG1, MUTYH, MPG, MBD4, TDG, APEX1, APEX2, POLB, POLL, HMGB1, XRCC1, PCNA, POLD1, POLD2, POLD3, POLD4, POLE, POLE2, POLE3, POLE4, LIG1, LIG3, PARP1, PARP2, PARP3, PARP4, FEN1
