# Supplementary material for: Iguratimod suppresses Tfh cell differentiation in primary Sjögren’s syndrome patients through inhibiting Akt/mTOR/STAT3 signaling
Source: Arthritis Res Ther. 2023 Aug 22;25:152. doi: 10.1186/s13075-023-03109-4 (PMC10463648; doi:10.1186/s13075-023-03109-4)
Supplement: Supplementary file 6 — Additional file 6: Supplementary Table S6. Overlapping of PI3K-Akt pathway and target prediction analysis. [file 13075_2023_3109_MOESM6_ESM.xlsx]

## Sheet: Sheet1
Z score	Name	Uniplot
3.28535	3-phosphoinositide-dependent protein kinase 1	PDPK1_HUMAN
0.939029	Interleukin-2	IL2_HUMAN
0.73285	Tyrosine-protein kinase JAK3	JAK3_HUMAN
0.582616	Hepatocyte growth factor receptor	MET_HUMAN
0.531919	Insulin receptor	INSR_HUMAN
0.214176	Retinoic acid receptor RXR-alpha	RXRA_HUMAN
0.105238	Epidermal growth factor receptor	EGFR_HUMAN
0.075213	RAC-alpha serine/threonine-protein kinase	AKT1_HUMAN
0.058623	Nitric oxide synthase, endothelial	NOS3_HUMAN
-0.07881	Basic fibroblast growth factor receptor 1	FGFR1_HUMAN
-0.16804	Cell division protein kinase 6	CDK6_HUMAN
-0.25167	RAC-beta serine/threonine-protein kinase	AKT2_HUMAN
-0.3251	Receptor tyrosine-protein kinase erbB-4	ERBB4_HUMAN
